# Supplementary material for: Interventional Procedures in Deep Venous Thrombosis Treatment: A Review of Techniques, Outcomes, and Patient Selection
Source: Medicina (Kaunas). 2025 Aug 18;61(8):1476. doi: 10.3390/medicina61081476 (PMC12388484; doi:10.3390/medicina61081476)
Supplement: Supplementary file 1 [file medicina-61-01476-s001.zip]

Archive with 1 entries (1 files):
- medicina-3755857-supplementary.pdf
